# Supplementary material for: Evaluating Feature-Based Homography Pipelines for Dual-Camera Registration in Acupoint Annotation
Source: J Imaging. 2025 Nov 1;11(11):388. doi: 10.3390/jimaging11110388 (PMC12653087; doi:10.3390/jimaging11110388)
Supplement: Supplementary file 1 [file jimaging-11-00388-s001.zip]

Archive with 1 entries (1 files):
- jimaging-3914067-supplementary.pdf
